# Supplementary material for: A molecular epidemiological and transmission analysis of Clostridioides difficile using draft whole-genome sequencing in a single hospital
Source: BMC Infect Dis. 2024 Sep 17;24:989. doi: 10.1186/s12879-024-09841-9 (PMC11406711; doi:10.1186/s12879-024-09841-9)
Supplement: Supplementary file 1 — Supplementary Material 1 [file 12879_2024_9841_MOESM1_ESM.xlsx]

## Sheet: Sheet1
Table S1. Characteristics of Clostridioides difficile in this study
PCR ribotype was reffered to previous study[1].
[1] Collins DA, Sohn KM, Wu Y, Ouchi K, Ishii Y, Elliott B, et al. Clostridioides difficile infection in the Asia-Pacific region. Emerg Microbes Infect. 2020;9:42–52.
Strain ID	Strain sub-ID	Stool sampling date (DD/MM/YYYY)	Ward	PCR ribotype	Sequence type (ST)	Clonal complex (CC)	Toxin type by draft WGS	Genbank Accession number
TUM16190	CD008	10/4/2014	B	RT 002	183	48	A+B+CDT-	JAWXSP000000000
TUM16191	CD009	17/4/2014	B	RT 002	183	48	A+B+CDT-	JAWXSO000000000
TUM16192	CD010	21/4/2014	F	RT 002	8	48	A+B+CDT-	JAWXSN000000000
TUM16193	CD011	26/4/2014	A	QX 237	185	48	A+B+CDT-	JAWXSM000000000
TUM16194	CD012	28/4/2014	G	RT 369	81	37	A-B+CDT-	JAWXSL000000000
TUM16195	CD013	30/4/2014	C	RT 369	81	37	A-B+CDT-	JAWXSK000000000
TUM16196	CD014	12/5/2014	A	RT 002	183	48	A+B+CDT-	JAWXSJ000000000
TUM16197	CD015	12/5/2014	B	RT 002	183	48	A+B+CDT-	JAWXSI000000000
TUM16235	CD054	2/7/2014	B	RT 369	81	37	A-B+CDT-	JAWXSH000000000
TUM16236	CD055	11/6/2014	B	RT 002	183	48	A+B+CDT-	JAWXSG000000000
TUM16262	CD082	26/6/2014	I	RT 369	81	37	A-B+CDT-	JAYMCT000000000
TUM16263	CD083	2/7/2014	E	QX 239	17	48	A+B+CDT-	JAWXSF000000000
TUM16264	CD084	8/7/2014	D	QX 239	17	48	A+B+CDT-	JAWXSE000000000
TUM16265	CD085	17/7/2014	J	QX 239	17	48	A+B+CDT-	JAWXSD000000000
TUM16266	CD086	26/6/2014	K	RT 002	183	48	A+B+CDT-	JAWXSC000000000
TUM16267	CD087	23/5/2014	D	RT 369	81	37	A-B+CDT-	JAWXSB000000000
TUM16332	CD153	26/6/2014	H	RT 002	8	48	A+B+CDT-	JAWXSA000000000
TUM16333	CD154	4/8/2014	G	QX 337	5	5	A+B+CDT-	JAWXRZ000000000
TUM16334	CD155	18/8/2014	D	QX 239	17	48	A+B+CDT-	JAYMCS000000000
TUM16335	CD156	7/8/2014	D	QX 239	17	48	A+B+CDT-	JAWXRY000000000
TUM16336	CD157	10/9/2014	C	QX 508	100	ND	A-B-CDT-	JAWXRX000000000
TUM16337	CD158	4/8/2014	E	RT 106	42	48	A+B+CDT-	JAWXRW000000000
TUM16338	CD159	24/9/2014	H	RT 369	81	37	A-B+CDT-	JAWXRV000000000
TUM16339	CD160	22/9/2014	J	QX 239	17	48	A+B+CDT-	JAWXRU000000000
TUM16340	CD161	15/8/2014	K	RT 017	37	37	A-B+CDT-	JAWXRT000000000
TUM16341	CD162	25/8/2014	B	RT 369	81	37	A-B+CDT-	JAWXRS000000000
TUM16342	CD163	4/9/2014	K	QX 239	17	48	A+B+CDT-	JAWXRR000000000
TUM16343	CD164	16/9/2014	D	RT 002	183	48	A+B+CDT-	JAWXRQ000000000
TUM16454	CD296	1/10/2014	B	RT 002	183	48	A+B+CDT-	JAWXRP000000000
TUM16455	CD297	25/9/2014	D	RT 014/020	2	48	A+B+CDT-	JAWXRO000000000
TUM16456	CD298	21/10/2014	H	RT 009	3	48	A-B-CDT-	JAWXRN000000000
TUM16457	CD299	6/11/2014	C	QX 033	5	5	A+B+CDT+	JAWXRM000000000
TUM16458	CD300	10/11/2014	J	RT 369	81	37	A-B+CDT-	JAWXRL000000000
TUM16459	CD301	9/12/2014	D	RT 369	81	37	A-B+CDT-	JAWXRK000000000
TUM16460	CD302	25/12/2014	B	RT 002	183	48	A+B+CDT-	JAWXRJ000000000
TUM16461	CD303	10/1/2015	B	RT 002	183	48	A+B+CDT-	JAWXRI000000000
TUM16462	CD304	29/9/2014	B	RT 369	81	37	A-B+CDT-	JAWXRH000000000
TUM16463	CD305	5/1/2015	A	RT 369	81	37	A-B+CDT-	JAWXRG000000000
